# Supplementary material for: Creatine Kinase Equilibration and ΔGATP over an Extended Range of Physiological Conditions: Implications for Cellular Energetics, Signaling, and Muscle Performance
Source: Int J Mol Sci. 2023 Aug 26;24(17):13244. doi: 10.3390/ijms241713244 (PMC10487889; doi:10.3390/ijms241713244)
Supplement: Supplementary file 1 [file ijms-24-13244-s001.zip]

Archive with 1 entries (1 files):
- ijms-2560113-supplementary.xlsx
